# Supplementary material for: Novel compound heterozygous FAM20C variants cause Raine syndrome – retrospective prenatal diagnosis and literature review
Source: Orphanet J Rare Dis. 2026 Mar 27;21:159. doi: 10.1186/s13023-026-04333-2 (PMC13094159; doi:10.1186/s13023-026-04333-2)
Supplement: Supplementary file 1 — Supplementary Material 1 [file 13023_2026_4333_MOESM1_ESM.xlsx]

## Sheet: Design Details
Target ID	Regions	Coverage (%)	High Coverage (>=90%)	Low Coverage (<90%)
ACP5	4	100	4	0
ALPL	11	100	11	0
ARSE	12	100	12	0
B4GALT7	7	100	7	0
BMP1	24	100	24	0
CANT1	4	100	4	0
CHST14	1	100	1	0
CHST3	2	100	2	0
COL11A1	68	100	68	0
COL11A2	66	100	66	0
COL1A1	51	100	51	0
COL1A2	52	100	52	0
COL2A1	54	100	54	0
COL3A1	52	100	52	0
COL5A1	67	98.2207	66	1
COL5A2	54	100	54	0
COMP	19	100	19	0
CREB3L1	13	100	13	0
CRTAP	7	100	7	0
CYP26B1	6	100	6	0
DMP1	5	100	5	0
DPH1	12	100	12	0
DVL1	15	100	15	0
EBP	4	100	4	0
EFNB1	5	100	5	0
ENPP1	25	96.9464	24	1
EVC	22	97.6964	21	1
EVC2	23	100	23	0
FAM20C	10	100	10	0
FBN1	66	100	66	0
FGF23	3	100	3	0
FGFR1	21	100	21	0
FGFR2	23	100	23	0
FGFR3	18	100	18	0
FIG4	25	100	25	0
FKBP10	11	100	11	0
FLNA	47	100	47	0
FLNB	49	100	49	0
GDF5	2	100	2	0
GNAS	17	100	17	0
HPGD	8	100	8	0
HSPG2	98	98.9748	96	2
IFITM5	2	100	2	0
IHH	3	100	3	0
IMPAD1	7	93.6856	6	1
LEMD3	13	100	13	0
LEPRE1	16	97.4194	15	1
LIFR	19	100	19	0
MMP2	14	100	14	0
NOTCH2	35	100	35	0
PHEX	23	97.3271	22	1
PLOD1	22	100	22	0
PLOD2	22	100	22	0
PPIB	5	100	5	0
PTH1R	15	100	15	0
ROR2	12	100	12	0
RUNX2	11	100	11	0
SEC24D	25	100	25	0
SERPINF1	8	100	8	0
SERPINH1	4	100	4	0
SHOX	6	90.6863	5	1
SLC26A2	3	100	3	0
SLC34A3	12	100	12	0
SLC35D1	13	100	13	0
SOST	2	100	2	0
SOX9	3	100	3	0
SP7	2	100	2	0
SPARC	9	100	9	0
TMEM38B	7	100	7	0
TNXB	57	100	57	0
TRIP11	22	100	22	0
TRPS1	9	100	9	0
TRPV4	15	100	15	0
WNT1	4	100	4	0
WNT5A	5	100	5	0
XYLT1	12	100	12	0
XYLT2	12	95.8109	11	1
Target Parameters
Databases: RefSeq, Ensembl, CCDS, Gencode, VEGA, SNP, CytoBand
Region: Coding Exons
Region Extension: 25 bases from 3' end and 25 bases from 5' end.
